# Supplementary material for: MicroRNA 148a Suppresses Tuberculous Fibrosis by Targeting NOX4 and POLDIP2
Source: Int J Mol Sci. 2022 Mar 10;23(6):2999. doi: 10.3390/ijms23062999 (PMC8954251; doi:10.3390/ijms23062999)
Supplement: Supplementary file 1 [file ijms-23-02999-s001.zip]

Archive with 2 entries (2 files):
- Supplementary data/Supplementary Figures.pdf
- Supplementary data/Supplementary tables.pdf
